# Supplementary material for: Monitoring Potentially Toxic Element Pollution in Three Wheat-Grown Areas with a Long History of Industrial Activity and Assessment of Their Effect on Human Health in Central Greece
Source: Toxics. 2021 Nov 4;9(11):293. doi: 10.3390/toxics9110293 (PMC8624685; doi:10.3390/toxics9110293)
Supplement: Supplementary file 1 [file toxics-09-00293-s001.zip]

Archive with 1 entries (1 files):
- toxics-1437551-done.pdf
